# Supplementary material for: Quantum Dot Photoluminescence Enhancement in GaAs Nanopillar Oligomers Driven by Collective Magnetic Modes
Source: Nanomaterials (Basel). 2023 Jan 27;13(3):507. doi: 10.3390/nano13030507 (PMC9919544; doi:10.3390/nano13030507)
Supplement: Supplementary file 1 [file nanomaterials-13-00507-s001.zip]

Archive with 1 entries (1 files):
- nanomaterials-2164338-supplementary.pdf
